# Supplementary material for: Optimizing Gas Composition and Moisture Content for Preservation of Specific Metabolites of Cultivated Stinging Nettle (Urtica dioica L.) Leaves
Source: Foods. 2026 May 14;15(10):1731. doi: 10.3390/foods15101731 (PMC13206582; doi:10.3390/foods15101731)
Supplement: Supplementary file 1 [file foods-15-01731-s001.zip]

Archive with 2 entries (2 files):
- foods-4243595-supplementary.docx
- foods-4243595-supplementary.pdf
